# Supplementary material for: COVID-19 Prevalence among Healthcare Workers. A Systematic Review and Meta-Analysis
Source: Int J Environ Res Public Health. 2021 Dec 23;19(1):146. doi: 10.3390/ijerph19010146 (PMC8750782; doi:10.3390/ijerph19010146)
Supplement: Supplementary file 1 [file ijerph-19-00146-s001.zip]

Archive with 6 entries (6 files):
- Supplementary File S1.pdf
- Supplementary File S2.pdf
- Supplementary File S3.pdf
- Supplementary File S4.xlsx
- Supplementary File S5.pdf
- Supplementary File S6.pdf
