# Supplementary material for: COVID-19 Prevalence among Healthcare Workers. A Systematic Review and Meta-Analysis
Source: Int J Environ Res Public Health. 2021 Dec 23;19(1):146. doi: 10.3390/ijerph19010146 (PMC8750782; doi:10.3390/ijerph19010146)
Supplement: Supplementary file 1 [file ijerph-19-00146-s001.zip › Supplementary File S4.xlsx]

## Sheet: Supplementary File S4
Supplementary File S4: Characteristics of included studies
Author, Publication Year	Country, Geographical Setting	Study Design: Description	Sample Description N (per professional affiliation and department /service)	Method of Ascertainment (for SARS-CoV-2 infection)	Outcome Measure (N of positive cases)	Patient-facing front-line HCWs (N of positive cases)	Non-patient-facing front-line HCWs (N of positive cases)	GRADE Score
Alshamrani, et al. (2021)	Saudi arabia	Prospective study	1596 (Nurse (24.1%) Physician (11.7%) Other HCW (19%) Support Staff (32.4%))	PCR	0.0978			High
Garzaro, et al. (2020)	Italy	Case series	830 (Physician (26.1%) Resident (9.6%) Nurse (42.9%) Nurse aide (13.9%) Rehabilitation therapist (0.5%) Medical/X-rays technologist (4.3%) Administrative staff (1.5%) Other non-medical staff (1.2))	PCR	0.096			High
Alajmi, et al. (2020)	Qatar	Cross sectional	16912 (Nursing and Midwifery (43.5%), Non-clinical Support Services (27.7%), Administration (5.5%), Allied Health Professionals (14.9%), Physicians (5.5%), Clinical support (2.8%))	PCR	0.106			High
Baker et al. (2020)	USA	Case series	43	PCR	0.047			High
Barrett et al. (2020)	USA	Prospective study	546 (Attending physician (20.5%), Resident or fellow physician (17.9%), nurse (41.20%), other (20.3%))	PCR	0.073			High
Barry et al. (2021)	Saudi Arabia	Retrospective study	2331 (nurses (27.4%), physicians (8.9%), therapists/technicians (15.7%))	PCR	0.0871			High
Breazzano et al. (2020)	USA	Cross sectional	2306 (resident physician)	PCR	0.116			Moderate
Zheng et al. (2020)	UK	Cross sectional	958 (Emergency medicine 231, Acute medicine 538, Cardiothoracic 195, Cardiology 271, Renal, oncology and palliative medicine 355, Specialist medicine (including infectious disease and respiratory) 385, Surgery 718, Neurosciences 616, Pathology 493, Diagnostics (including radiology) 425, Estates and facilities 340, Anaesthetics and theatres 645, Therapies 309, Outpatients 440, Children’s services …	PCR	0.52	0.073	0.028	High
Chen et al. (2020)	China	Cross sectional	105 (Doctor (16.20%), Nurse (23.81%), General service assistant (10.47%))	Ab	0.27			Low
Contejean et al. (2020)	France	Prospective study	1344 (Physicians (27%), Paramedic staff (61%), Administrative staff (8%), Other employees (4%))	PCR	0.28			Moderate
Cummings et al. (2021)	USA	Cluster randomized controlled trial	4689	PCR	0.08			High
Dev et al. (2021)	India	Retrospective case–control study	3100	PCR	0.1632			High
Dimcheff et al. (2021)	USA	Cross sectional	1476	Ab	0.049	10/311 (3.2%)	7/83 (8.4%)	Moderate
El-Boghdadly et al. (2021)	multi-country	Prospective study	1718 (Senior physician (70.1%), Junior physician (20.5%), Non-physician (9.3%))	PCR	0.031			Moderate
Selles et al. (2020)	Spain	Cross sectional	3900 (Physician (22.7%), Nurse (36.6%), Nursing assistant/technicians (20.3%), Other (20.4%))	PCR	0.04			Moderate
Fuereder et al. (2020)	Austria	Mixed retrospective/prospective cohort study	62 (Medical oncologists (32.2%), nurses (45.2%), Other (22.6%))	Ab	0.032			Low
Fukuda et al. (2021)	Japan	Cross sectional	4147 (Medical doctors (1111), Nurses (1308), Laboratory personnel (236), Paramedics (314), Administrative staff (510), Researchers (632), Other (36))	Ab	0.0034			Low
Fusco et al. (2020)	Italy	Cross sectional	115 (Medical doctor (23%), Nurse (50%), Other careworker (27%))	PCR	0.034	1	0.072	Low
Goenka et al. 2020	India	Cross sectional	117 (Dietician (5.13%), Executives (11.11%), Housekeeping staff (8.55%), Nurse (36.75%), Technician (13.67%), Doctor (24.79%))	PCR	0.2393			Low
Grant et al. (2021)	UK	Cross sectional	2004 (1453 patient facing; 551 non patient facing)	Ab	0.3164	34.0% (494/1453)	25.4% (140/551)	Moderate
Houlihan et al. (2020)	UK	Prospective study	200 (Doctor (36.36%), Nurse or other front-line clinical staff (53.54%), Other (11.11%))	Ab and PCR	0.44			Low
Baveja et al. (2020)	India	Cross sectional	1552 (Doctors (21.84%), Nurse (10.95%), Other (67.2%))	Ab	0.069			Low
Iversen et al. (2020)	Denmark	Prospective study	28792 (Physicians (16.32%), Nurses (34.6%), Assisting nurses (6.20%), Midwives (1.74%), Radiographers (1.19%), Laboratory personnel (4.49%), Medical students (2.39%), Paramedics (1.12%), Administrative staff (9.14%), Other (22.8%))	Ab	0.0404			High
Kumar et al. (2021)	India	Retrospective study	50 (Doctors (46%), Nurses (42%), Health assisstant (6%), Student (4%), Laboratory technician (2%))	PCR	0.06			Low
Kassem et al. (2020)	Egypt	Cross sectional	74 (physicians (40.5%), nurses (37.8%), patient transporters/cleaners (12.2%), administrative employees (9.5%))	PCR	0.087			Moderate
Keeley et al. (2020)	UK	Cross sectional	1533	PCR	0.18			Moderate
Marjolein et al. (2020)	Netherland	Cross sectional	9705	PCR	0.06			Moderate
Korth et al. (2020)	Germany	Prospective cross-sectional monocentric study	316 (Physician (25%), Nurses (66%), Lab assistants (6%), Other (3%))	Ab	0.016			Moderate
Lai et al. (2020)	China	Retrospective study	9684 (Physician (22.3%), Nurse (45.8%), Health care assisstant (31.9%))	PCR	0.11			Moderate
Lan et al. (2020)	USA	Retrospective study	592	PCR	0.14			High
Leeds et al. (2020)	UK	Prospective study	991 (Nursing/medical (79.1%), Allied health professional (9.9%), Clinical support staff (3.9%), Non clinical (7.1%))	PCR	0.434			High
Malik et al. (2020)	Bangladesh	Cross sectional	1409 (nurses (40.3%), physicians (18%), Other (41.7%))	PCR	0.0986			Low
Maltezou et al. (2021)	Greece	Prospective study	3398 (Physician (31.9%), Nurse (50.43%), Supporting staff (3.31%), Paramedical (8.37%), Administrative (5.97%))	PCR	0.019			Moderate
Mansour et al. (2020)	USA	Cross sectional	285	Ab	0.36			Moderate
Moscola et al. (2020)	USA	Cross sectional	40329 (Allied health professionals (20.22%), Administrative and clerical (23.92%), Nurses (28.44%), Physicians (9.29%), Service/maintenance (18.14%))	Ab	0.137	0.144	0.122	Moderate
Parotto et al. (2021)	Canada	Prospective study	54	PCR	0.019			Low
Piccoli et al. (2021)	Switzerland	Prospective study	4726	Ab	0.096			Low
Poletti et al. (2021)	Italy	Cross sectional	82961 (nurses (35.8%), physicians (17.0%), health care assistants (9.2%), radiologists or laboratory personnel (0.7%), and administrative or support staff employed in the health care sector (36.5%), general practitioners (1.3%), family pediatricians (0.2%))	Ab	0.122			High
Psichogiou at al. (2020)	Greece	Cross sectional	1495	Ab	0.0126			Moderate
Wang et al. (2020)	China	Retrospective study	118 (Nurse (74.58%), Doctor (25.42%))	PCR	0.1017			Moderate
Rivett et al. (2020)	UK	Retrospective study	1270	PCR	0.05			Moderate
Kantele et al. (2020)	Finland	Prospective study	1095 (physicians (23.0%), nurses (58.5%), practical nurses (5.1%), clerks (4.2%), and ward domestics (4.5%))	Ab	0.03			Moderate
Wesley et al. (2020)	USA	Retrospective study	3248 (nurses (44%), practitioners, or physician assistants (28%), therapists (7%), and Other clinical roles (20%))	Ab	0.06			High
Sharma et al. (2021)	India	Cross sectional	256 (Nurses (45.3%), Doctors (24.2%), Hospital attendants (12.5%), Sanitary attendants (10.5%), Technical assistants (7.4%))	PCR	0.02			Moderate
Sharma et al. (2021)	India	Cross sectional	1401 (Doctor (43.8%), Nurse (18.1%), Auxiliary HCW (25.1%), Administrative staff (13.1%))	PCR	0.121			Moderate
Robles-Pérez at al. (2021)	Mexico	Prospective study	542281	PCR	0.1394			Moderate
Stubblefield et al. (2020)	USA	Cross sectional	249 (nurses (42.2%), providers (physicians and advanced prac tice providers) (34.5%), radiology technicians (6.8%), and other healthcare personnel (16.5%))	Ab	0.076			Low
Vlachoyiannopoulos et al. (2020)	Greece	Cross sectional	321 (Doctor (55.45%), Nurse (32.4%), Other (12.15%))	Ab	0.0218			Low
